# Supplementary material for: Design of Liquid Crystal Materials Based on Palmitate, Oleate, and Linoleate Derivatives for Optoelectronic Applications
Source: Molecules. 2023 Feb 11;28(4):1744. doi: 10.3390/molecules28041744 (PMC9964637; doi:10.3390/molecules28041744)
Supplement: Supplementary file 1 [file molecules-28-01744-s001.zip]

Archive with 1 entries (1 files):
- molecules-2180488-supplementary.pdf
